# Supplementary material for: Establishment of Novel High-Grade Serous Ovarian Carcinoma Cell Line OVAR79
Source: Int J Mol Sci. 2024 Dec 10;25(24):13236. doi: 10.3390/ijms252413236 (PMC11676670; doi:10.3390/ijms252413236)
Supplement: Supplementary file 1 [file ijms-25-13236-s001.zip]

Archive with 1 entries (1 files):
- ijms-3347098-supplementary.xlsx
