# Supplementary material for: Establishment of Novel High-Grade Serous Ovarian Carcinoma Cell Line OVAR79
Source: Int J Mol Sci. 2024 Dec 10;25(24):13236. doi: 10.3390/ijms252413236 (PMC11676670; doi:10.3390/ijms252413236)
Supplement: Supplementary file 1 [file ijms-25-13236-s001.zip › ijms-3347098-supplementary.xlsx]

## Sheet: 3
Supplementary Table S1. List of copy number alterations in OVAR79 cell line
CNA (Human genome GRCh37)								OvCa-related genes	Therapeutic targets*	TCGA HGSOC focal CNA**			HGSOC MSK***
Start Cyto	End Cyto	Type	Mean CN log value	Chr	Start	End	Size (bp)			Type	Coordinate	Description	Gene	Type	Frequency
1p36.33	1p36.13	GAIN	0.15	1	752.566	16,352,937	15,600,372
1p36.11	1p34.3	LOSS	-0.24	1	24,727,678	36,191,162	11,463,485	ARID1A		LOSS	chr1:16666761-28781645	1p36.11
1p34.3	1p32.1	GAIN	0.14	1	37,403,412	59,603,757	22,200,346	MUTYH, JUN	BMP8B	GAIN	chr1:39109153-41523062	1p34.2(MYCL1)
1q32.2	1q41	LOSS	-0.21	1	208,658,283	221,440,464	12,782,182			LOSS	chr1:204477622-220287854	---
1q42.3	1q44	GAIN	0.25	1	236,293,754	249,202,755	12,909,002		AKT3	GAIN	chr1:241440102-247249719	---	FH	GAIN	4.4%
													AKT3	GAIN	4.4%
2p14	2q31.1	GAIN	0.08	2	64,513,207	177,834,328	113,321,122	PAX8	PAX8	GAIN	chr2:41813425-68291342	---
										GAIN	chr2:113658200-113809678	PAX8
										LOSS	chr2:141666036-141705031	LRP1B
										GAIN	chr2:176544739-179048787	---
2q36.1	2q37.2	GAIN	0.09	2	224,146,383	236,722,996	12,576,614
3p26.3	3p24.3	GAIN	0.36	3	66.894	21,150,015	21,083,122
3p13	3q12.3	LOSS	-0.16	3	73,704,141	101,855,907	28,151,767			LOSS	chr3:75428992-76088380	3p12.3
3q12.3	3q25.1	GAIN	0.24	3	101,892,214	151,960,936	50,068,723			GAIN	chr3:109082368-109306668	CD47	WWTR1	GAIN	3.6%
4p16.1	4p15.1	LOSS	-0.22	4	8,620,464	29,382,730	20,762,267
4p15.1	4q12	GAIN	0.21	4	29,400,203	53,335,016	23,934,814
4q12	4q35.2	LOSS	-0.22	4	53,340,446	190,880,409	137,539,964			LOSS	chr4:89731957-117654338	4q23	FBXW7	LOSS	2.2%
5p13.2	5q11.1	GAIN	0.21	5	34,924,857	50,205,230	15,280,374		RICTOR, PRLR	GAIN	chr5:21598644-45107526	5p13.2(SKP2)
5q12.1	5q21.3	LOSS	-0.18	5	61,476,901	105,728,438	44,251,538			LOSS	chr5:66419415-74667916	5q13.1	PIK3R1	LOSS	2.2%
										LOSS	chr5:72837342-91535142	---
										LOSS	chr5:98113022-128318712	---
5q32	5q35.3	GAIN	0.25	5	149,013,587	180,705,539	31,691,953
6p25.3	6p22.2	GAIN	0.34	6	204.909	25,745,742	25,540,834		ID4	GAIN	chr6:5792712-23968000	6p22.3(ID4)	IRF4	LOSS	2.2%
													E2F3	GAIN	2.2%
6p12.2	6q13	GAIN	0.28	6	52,630,090	74,581,042	21,950,953			LOSS	chr6:57457872-58401277	PRIM2
6q15	6q21	GAIN	0.19	6	92,149,334	107,650,025	15,500,692			LOSS	chr6:92485304-127156139	---
										GAIN	chr6:107028442-107428188	6q21
7p12.2	7q11.21	GAIN	0.33	7	49,295,246	61,864,866	12,569,621
8p23.3	8q13.1	LOSS	-0.29	8	176.818	66,130,782	65,953,965		POLB	LOSS	chr8:1-1980242	8p23.3	NKX3-1	LOSS	4.4%
										LOSS	chr8:24626766-27130684	8p21.2	DUSP4	LOSS	7.1%
										GAIN	chr8:41413989-42624653	8p11.21(IKBKB)	LYN	GAIN	7.1%
										GAIN	chr8:55315087-55564332	SOX17	SOX17	GAIN	8.9%
8q24.12	8q24.3	GAIN	0.37	8	121,045,227	146,293,086	25,247,860	MYC	MAPK15, MYC, PVTI, ATAD2	GAIN	chr8:121118433-121381535	DEPDC6	MYC	GAIN	11.1%
										GAIN	chr8:128754508-129388953	MYC	RECQL4	GAIN	15.6%
										GAIN	chr8:144180457-146072839	8q24.3	AGO2	GAIN	17.9%
9q21.12	9q33.3	LOSS	-0.32	9	73,138,287	127,107,355	53,969,069	PTCH1
9q34.11	9q34.3	GAIN	0.27	9	130,622,946	141,044,489	10,421,544			LOSS	chr9:130213304-140273252	---
10p15.3	10p14	LOSS	-0.20	10	135.708	10,463,425	10,327,718			GAIN	chr10:1-7185791	---
10q11.22	10q23.1	GAIN	0.15	10	47,084,916	83,723,457	36,638,542			GAIN	chr10:78863997-79498631	---
10q26.12	10q26.3	LOSS	-0.30	10	123,052,410	135,430,043	12,377,634			LOSS	chr10:98060886-135374737	---	FGFR2	LOSS	2.2%
11q12.1	11q14.1	GAIN	0.17	11	58,766,266	81,782,905	23,016,640		RSF1, MALAT1	GAIN	chr11:77509837-77679169	ALG8	RPS6KB2	GAIN	4.4%
													FGF3	GAIN	2.2%
													INPPL1	GAIN	3.6%
													CCND1	GAIN	2.2%
													PAK1	GAIN	4.4%
11q14.1	11q22.3	LOSS	-0.21	11	81,804,389	107,355,600	25,551,212			LOSS	chr11:102218055-134452384	---
12p11.22	12q24.33	LOSS	-0.26	12	28,836,944	133,770,975	104,934,032		CDK12, ERBB3	GAIN	chr12:31074521-32839444	---	H3-5	GAIN	2.2%
										GAIN	chr12:44143268-45289633	12q13.11
										GAIN	chr12:54601140-54905333	12q13.2(ERBB3)
										GAIN	chr12:67872253-69805406	12q15(FRS2)
										LOSS	chr12:74257132-132349534	---
13q12.3	13q32.2	LOSS	-0.20	13	29,875,238	98,756,674	68,881,437	BRCA2, RB1		LOSS	chr13:47887859-47909134	RB1	BRCA2	LOSS	2.2%
14q11.2	14q22.1	GAIN	0.08	14	20,213,937	51,340,573	31,126,637			GAIN	chr14:20404755-20679593	14q11.2(METT11D1)	NFKBIA	GAIN	2.8%
													NKX2-1	GAIN	2.2%
15q24.3	15q26.3	LOSS	-0.17	15	77,309,419	102,397,836	25,088,418		IGF1R	GAIN	chr15:88410446-100338915	---
16p13.3	16p13.3	LOSS	-0.14	16	105.32	3,165,051	3,059,732
16p13.13	16p12.1	LOSS	-0.15	16	11,490,151	24,822,512	13,332,362	PALB2
17q21.31	17q22	LOSS	-0.17	17	42,895,685	54,518,069	11,622,385
18p11.32	18p11.21	GAIN	0.23	18	12.842	14,823,578	14,810,737		NDC80				YES1	GAIN	2.2%
20q13.31	20q13.33	GAIN	0.16	20	55,255,054	62,909,908	7,654,855			GAIN	chr20:61411961-62435964	20q13.33	RTEL1	GAIN	3.6%
21p11.2	21q22.2	GAIN	0.09	21	10,734,842	42,040,655	31,305,814
Xp22.31	Xq28	LOSS	-0.34	X	8,778,786	155,235,833	146,457,048						ARAF	LOSS	4.4%
													GATA1	LOSS	4.4%
													ZRSR2	LOSS	5.6%
													MED12	LOSS	4.4%
													BTK	LOSS	2.2%
													SH2D1A	LOSS	2.2%
													BCOR	LOSS	6.7%
													AR	LOSS	4.4%
													ATRX	LOSS	4.4%
													STAG2	LOSS	2.2%
Data:
* https://www.nature.com/articles/s41417-023-00589-z#Sec16
** https://www.nature.com/articles/nature10166
*** https://www.cbioportal.org/study/summary?id=hgsoc_msk_2021
